# Supplementary material for: A Review of Termite Species and Their Distribution in Thailand
Source: Insects. 2022 Feb 10;13(2):186. doi: 10.3390/insects13020186 (PMC8879794; doi:10.3390/insects13020186)
Supplement: Supplementary file 1 [file insects-13-00186-s001.zip]

Archive with 1 entries (1 files):
- insects-1554048-supplementary.pdf
